# Supplementary material for: Mitigation of Salt Stress in Lactuca sativa L. var. Gentile Rossa Using Microalgae as Priming Agents
Source: Plants (Basel). 2024 Nov 26;13(23):3311. doi: 10.3390/plants13233311 (PMC11644400; doi:10.3390/plants13233311)
Supplement: Supplementary file 1 [file plants-13-03311-s001.zip]

Archive with 1 entries (1 files):
- plants-3298528-supplementary.pdf
